# Supplementary material for: Two coexisting pseudo-mirror heteromolecular telomeric G-quadruplexes in opposite loop progressions differentially recognized by a low equivalent of Thioflavin T
Source: Nucleic Acids Res. 2021 Sep 9;49(18):10717–34. doi: 10.1093/nar/gkab755 (PMC8501994; doi:10.1093/nar/gkab755)
Supplement: gkab755_Supplemental_Files [file gkab755_supplemental_files.zip]

Archive with 3 entries (3 files):
- caption of MD_RLP-form   ThT_NaZ.docx
- MD_RLP-form + ThT.mp4
- Revised_Supplementary.pdf
